# Supplementary material for: Comparative study of the growth, stress status and reproductive capabilities of four wild-type zebrafish (Danio rerio) lines
Source: Biol Res. 2024 Sep 19;57:67. doi: 10.1186/s40659-024-00549-3 (PMC11411999; doi:10.1186/s40659-024-00549-3)
Supplement: Supplementary file 3 — Additional file 3. Sperm parameters analysed by CASA. VCL curvilinear velocity, VAP average path velocity, VSL straight-line velocity, STR straightness, LIN linearity, WOB wobble. One or more significant differences are indicated by the letters in brackets. A different letter between 2 values of the same parameter indicates a significant difference. [file 40659_2024_549_MOESM3_ESM.xlsx]

## Sheet: Feuil1
		AB	SJD	TU	WIK	Statistics
Volume (µl)		0.94 ± 0.18 (b)	1.25 ± 0.50 (b)	0.56 ± 0.18 (a)	0.55 ± 0.19 (a)	Kruskal-Wallis, p = 0.0008; pwc: DunnTest
Concentration (million/ml)		6.42x109 ± 3.33x109 (b)	1.31x109 ± 3.53x108 (a)	1.62x109 ± 6.78x108 (a)	3.41x109 ± 3.03x109 (ab)	Anova, p = 0.002; pwc: TukeyHSD
Progression (%)
Progressive		11.07 ± 1.57	6.45 ± 2.35	10.56 ± 3.32	12.04 ± 4.53	Anova, p = 0.065
Non progressive		31.48 ± 4.69	36.52 ± 7.37	24.93 ± 9.10	28.44 ± 6.97	Anova, p = 0.074
Immobile		57.45 ± 5.86	57.04 ± 8.54	64.51 ± 9.82	60.95 ± 8.42	Anova, p = 0.318
Velocity and progressiveness (%)
Rapid progressive		1.15 ± 0.64	0.13 ± 0.26	0.37 ± 0.76	0.20 ± 0.27	Anova, p = 0.15
Medium prossive		7.25 ± 2.14 (a)	6.31 ± 2.29 (a)	9.39 ± 3.19 (a)	11.3 ± 4.22 (a)	Anova, p = 0.043; pwc: TukeyHSD (no differences detected)
Non progressive		34.2 ± 5.14	36.5 ± 7.37	26.29 ± 9.65	29.00 ± 7.84	Anova, p = 0.149
Average speed
VCL (µm/s)	All motile	30.09 ± 2.18 (b)	26.94 ± 5.03 (ab)	21.99 ± 5.15 (a)	26.81 ± 6.95 (ab)	Anova, p = 0.035; pwc: TukeyHSD
	Rapid progressive	113.33 ± 46.88	30.45 ± 60.90	39.72 ± 62.27	43.72 ± 60.46	Anova, p = 0.427
	Medium prossive	28.4 ± 3.05	25.00 ± 8.43	21.7 ± 7.55	22.4 ± 6.92	Kruskal, p = 0.083
	Non progressive	28.5 ± 1.94	26.5 ± 6.13	21.3 ± 4.34	28.00 ± 7.50	Anova, p = 0.089
VAP (µm/s)	All motile	15.72 ± 1.77	13.89 ± 3.12	10.07 ± 5.21	12.92 ± 4.78	Anova, p = 0.075
	Rapid progressive	103.17 ± 43.71 (b)	16.66 ± 33.31 (a)	35.73 ± 57.14 (ab)	41.63 ± 57.58 (ab)	Anova, p = 0.028; pwc = TukeyHSD
	Medium prossive	15.96 ± 3.25	15.14 ± 9.59	9.52 ± 6.81	11.60 ± 7.68	Anova, p = 0.144
	Non progressive	13.41 ± 1.54	13.10 ± 3.90	9.27 ± 3.95	12.63 ± 3.14	Anova, p = 0.097
VSL (µm/s)	All motile	9.57 ± 1.44	7.11 ± 1.68	6.20 ± 3.70	7.34 ± 3.99	Anova, p = 0.198
	Rapid progressive	98.67 ± 42.62 (b)	14.79 ± 29.59 (a)	34.51 ± 55.73 (ab)	40.63 ± 56.20 (ab)	Anova, p = 0.03; pwc: TukeyHSD
	Medium prossive	14.43 ± 2.98	13.85 ± 9.28	8.78 ± 6.21	10.40 ± 6.95	Anova, p = 0.152
	Non progressive	5.67 ± 0.88	5.35 ± 1.04	4.14 ± 1.70	5.13 ± 2.19	Anova, p = 0.374
STR (%)	All motile	50.24 ± 3.08	50.25 ± 5.23	56.68 ± 15.61	54.22 ± 9.82	Anova, p = 0.666
	Rapid progressive	83.03 ± 33.65	22.20 ± 44.41	31.95 ± 49.54	36.60 ± 50.51	Anova, p = 0.12
	Medium prossive	94.59 ± 0.67	95.27 ± 1.30	96.16 ± 2.85	94.39 ± 2.39	Welch-Anova, p = 0.538
	Non progressive	33.99 ± 3.10	41.29 ± 3.28	40.14 ± 17.75	35.69 ± 11.17	Anova, p = 0.6
LIN (%)	All motile	24.33 ± 2.01	24.37 ± 1.53	23.56 ± 5.60	27.34 ± 13.51	Kuskal, p = 0.902
	Rapid progressive	75.75 ± 31.70	12.14 ± 24.29	28.43 ± 44.47	34.86 ± 48.15	Anova, p = 0.289
	Medium prossive	38.01 ± 5.10	38.82 ± 8.16	34.46 ± 11.27	39.80 ± 18.52	Welch-Anova, p = 0.892
	Non progressive	18.31 ± 1.84	21.31 ± 1.78	18.14 ± 4.83	19.93 ± 8.68	Welch-Anova, p = 0.139
WOB (%)	All motile	45.47 ± 3.84	47.99 ± 3.92	40.40 ± 9.61	47.91 ± 11.84	Anova, p = 0.319
	Rapid progressive	79.41 ± 32.84	13.67 ± 27.34	29.56 ± 46.03	35.71 ± 49.31	Anova, p = 0.05
	Medium prossive	41.83 ± 5.45	42.44 ± 8.01	36.75 ± 12.88	43.78 ± 20.51	Welch-Anova, p = 0.831
	Non progressive	45.81 ± 4.22	48.84 ± 5.57	41.12 ± 9.54	48.16 ± 7.30	Anova, p = 0.245
